# Supplementary material for: Incidence of intussusception before and after the introduction of rotavirus vaccine in Korea
Source: PLoS One. 2020 Aug 28;15(8):e0238185. doi: 10.1371/journal.pone.0238185 (PMC7454960; doi:10.1371/journal.pone.0238185)
Supplement: S1 Table — (XLSX) [file pone.0238185.s001.xlsx]

## Sheet: Sheet1
S1 Table . Annual number of population and intussusception cases among infants, 2002-2015
	2002	2003	2004	2005	2006	2007	2008	2009	2010	2011	2012	2013	2014	2015
Population (n)	497301	495868	476316	437939	451443	498359	471773	451274	477076	479837	494371	445687	444117	413382
< 12 months	1167	1145	1254	1085	1046	1076	980	884	979	786	861	786	725	662
6 - 14 weeks	75	84	76	70	65	42	39	46	40	23	41	25	35	29
8 - 11 weeks	24	23	29	29	16	14	19	17	11	7	18	10	12	16
15 - 24 weeks	239	251	284	198	193	187	174	156	177	112	138	149	131	103
25 - 34 weeks	300	290	311	274	253	284	277	207	271	203	220	233	191	169
