# Supplementary material for: Incidence of intussusception before and after the introduction of rotavirus vaccine in Korea
Source: PLoS One. 2020 Aug 28;15(8):e0238185. doi: 10.1371/journal.pone.0238185 (PMC7454960; doi:10.1371/journal.pone.0238185)
Supplement: S2 Table — (XLSX) [file pone.0238185.s002.xlsx]

## Sheet: Sheet1
S2 Table. Annual incidence rate of intussusception in post-vaccine period (2009-2015) compared to that in prevaccine period (2002-2006)
Age Group	2002-2006	2007		2008		2009		2010		2011		2012		2013		2014		2015
	Mean Rate(min, max)	Rate	RR (95% CI)	Rate	RR (95% CI)	Rate	RR (95% CI)	Rate	RR (95% CI)	Rate	RR (95% CI)	Rate	RR (95% CI)	Rate	RR (95% CI)	Rate	RR (95% CI)	Rate	RR (95% CI)
< 12 months	240.96(230.5,262.64)	215.507	0.8944(0.8379,0.9546)	207.091	0.8594(0.803,0.9198)	195.003	0.8093(0.7538,0.8688)	204.16	0.8473(0.7916,0.9069)	163.18	0.6772(0.6284,0.7297)	173.554	0.7203(0.6704,0.7739)	175.684	0.7291(0.6766,0.7856)	162.795	0.6756(0.6253,0.73)	159.417	0.6616(0.6103,0.7172)
6 - 14 weeks	15.6(14.18,16.74)	8.42766	0.5402(0.3926,0.7434)	8.26669	0.5299(0.3809,0.7371)	9.97177	0.6392(0.469,0.8711)	8.38441	0.5374(0.3878,0.7448)	4.79329	0.3072(0.2016,0.4682)	8.29337	0.5316(0.385,0.7341)	5.60932	0.3596(0.2398,0.5391)	7.88081	0.5052(0.3572,0.7145)	7.0153	0.4497(0.3081,0.6563)
15 - 24 weeks	49.13(42.75,59.2)	37.3225	0.7596(0.6507,0.8868)	36.6702	0.7463(0.6361,0.8756)	34.3472	0.6991(0.5912,0.8266)	36.8914	0.7508(0.6407,0.8798)	23.1329	0.4708(0.3875,0.572)	27.9143	0.5681(0.4762,0.6778)	33.4315	0.6804(0.5737,0.807)	29.2716	0.5958(0.497,0.7142)	24.9164	0.5071(0.4146,0.6203)
25 - 34 weeks	60.54(56.04,65.29)	56.987	0.9414(0.8288,1.0692)	58.7147	0.9699(0.8528,1.1031)	45.6485	0.7541(0.6516,0.8727)	56.5948	0.9349(0.8208,1.0647)	42.306	0.6988(0.6033,0.8095)	44.2987	0.7318(0.6347,0.8436)	52.0545	0.8599(0.7485,0.9878)	42.7815	0.7067(0.6074,0.8222)	40.6404	0.6713(0.5721,0.7877)
per 100,000
