# Supplementary material for: Incidence of intussusception before and after the introduction of rotavirus vaccine in Korea
Source: PLoS One. 2020 Aug 28;15(8):e0238185. doi: 10.1371/journal.pone.0238185 (PMC7454960; doi:10.1371/journal.pone.0238185)
Supplement: S3 Table — (XLSX) [file pone.0238185.s003.xlsx]

## Sheet: Sheet1
S3 Table. Number of procedure or surgery for treatment of intussusception
Year	2002	2003	2004	2005	2006	2007	2008	2009	2010	2011	2012	2013	2014	2015
Non-invasive reduction (n, %)	1028 (88.1)	982 (85.8)	1121 (89.4)	976 (90.0)	941 (90.0)	971 (90.2)	892 (91.0)	796 (90.0)	895 (91.4)	725 (92.2)	799 (92.8)	737 (93.8)	678 (93.5)	618 (93.4)
Surgical reduction (n, %)	139 (11.9)	163 (14.2)	133 (10.6)	109 (10.0)	105 (10.0)	105 (9.8)	88 (9.0)	88 (10.0)	84 (8.6)	61 (7.8)	62 (7.2)	49 (6.2)	47 (6.5)	44 (6.6)
Total (n, %)	1167 (100)	1145 (100)	1254 (100)	1085 (100)	1046 (100)	1076 (100)	980 (100)	884 (100)	979 (100)	786 (100)	861 (100)	786 (100)	725 (100)	662 (100)
